# Supplementary material for: Evidence of torpor in the tusks of Lystrosaurus from the Early Triassic of Antarctica
Source: Commun Biol. 2020 Aug 27;3:471. doi: 10.1038/s42003-020-01207-6 (PMC7453012; doi:10.1038/s42003-020-01207-6)
Supplement: Supplementary file 3 — Supplementary Data 1 [file 42003_2020_1207_MOESM3_ESM.xlsx]

## Sheet: Specimen Averages
Spceimen #	Locality	Number of Stress lines	Mean Thickness of stress line	Mean Distance between stress line
LACM-DI 8115/160747	A	50	16.6	21.85
LACM-DI 8098/160746	A	19	37.84	68.944
UWBM 109750	A	4	24.75	92.33
UWBM 118024	A	42	26.83	58.57
UWBM 118025	A	36	62.67	191.91
UWBM 118022	A	41	42.71	110.12
UWBM 118028	SA	6	35.33	120.5
UWBM 118027	SA	19	23.47	399.37
SAM-PK-K011603	SA	20	24	143
UWBM 118026	SA	8	15.875	253

## Sheet: Individual Growth Mark Data
Specimen	Locality	Thickness of Stress Line (um)	Distance Between Stress Lines (um)	Distance Between Regular Incremental Lines (um)
LACM-DI 8115/160747	A	15	27	29
LACM-DI 8115/160747	A	18	25	33
LACM-DI 8115/160747	A	12	48	17
LACM-DI 8115/160747	A	17	82	16
LACM-DI 8115/160747	A	31	18	9
LACM-DI 8115/160747	A	24	27	16
LACM-DI 8115/160747	A	34	72	9
LACM-DI 8115/160747	A	32	28	12
LACM-DI 8115/160747	A	11	14	14
LACM-DI 8115/160747	A	10	25	14
LACM-DI 8115/160747	A	10	15	18
LACM-DI 8115/160747	A	10	18	14
LACM-DI 8115/160747	A	11	26	18
LACM-DI 8115/160747	A	6	4	31
LACM-DI 8115/160747	A	23	26	34
LACM-DI 8115/160747	A	3	21	30
LACM-DI 8115/160747	A	6	19	45
LACM-DI 8115/160747	A	3	14	16
LACM-DI 8115/160747	A	7	8	23
LACM-DI 8115/160747	A	10	10	41
LACM-DI 8115/160747	A	30	24	16
LACM-DI 8115/160747	A	36	10	19
LACM-DI 8115/160747	A	10	18	24
LACM-DI 8115/160747	A	20	15	12
LACM-DI 8115/160747	A	12	2	20
LACM-DI 8115/160747	A	18	30	26
LACM-DI 8115/160747	A	17	32
LACM-DI 8115/160747	A	3	21
LACM-DI 8115/160747	A	5	7
LACM-DI 8115/160747	A	14	6
LACM-DI 8115/160747	A	2	18
LACM-DI 8115/160747	A	15	15
LACM-DI 8115/160747	A	2	17
LACM-DI 8115/160747	A	11	5
LACM-DI 8115/160747	A	5
LACM-DI 8115/160747	A	6
LACM-DI 8115/160747	A	9	12
LACM-DI 8115/160747	A	8	11
LACM-DI 8115/160747	A	7	12
LACM-DI 8115/160747	A	13	9
LACM-DI 8115/160747	A	15	3
LACM-DI 8115/160747	A	10	31
LACM-DI 8115/160747	A	39
LACM-DI 8115/160747	A	34	12
LACM-DI 8115/160747	A	30	23
LACM-DI 8115/160747	A	31	12
LACM-DI 8115/160747	A	32	25
LACM-DI 8115/160747	A	41	40
LACM-DI 8115/160747	A	30	70
LACM-DI 8115/160747	A	32	20
UWBM 118024	A	18		21
UWBM 118024	A	15	12	5
UWBM 118024	A	40	25	25
UWBM 118024	A	37	8	18
UWBM 118024	A	16	9	17
UWBM 118024	A	6	30	11
UWBM 118024	A	37	9	9
UWBM 118024	A	35	63	15
UWBM 118024	A	22	30	15
UWBM 118024	A	24	22	12
UWBM 118024	A	20	10	23
UWBM 118024	A	45	5	25
UWBM 118024	A	20	25	10
UWBM 118024	A	20	5	10
UWBM 118024	A	15	94	10
UWBM 118024	A	15	29	10
UWBM 118024	A	21	35	18
UWBM 118024	A	46	70	7
UWBM 118024	A	25	40	11
UWBM 118024	A	35	48	9
UWBM 118024	A	50	70	10
UWBM 118024	A	25	533	5
UWBM 118024	A	43	220	15
UWBM 118024	A	50	43	10
UWBM 118024	A	47	150	10
UWBM 118024	A	32	140	13
UWBM 118024	A	10	100	4
UWBM 118024	A	45	35	13
UWBM 118024	A	30	75	10
UWBM 118024	A	25	23	10
UWBM 118024	A	23	30	9
UWBM 118024	A	17	11	6
UWBM 118024	A	12	61	10
UWBM 118024	A	25	12	8
UWBM 118024	A	24	13	22
UWBM 118024	A	20	32	8
UWBM 118024	A	12	27	20
UWBM 118024	A	20	23	12
UWBM 118024	A	25		13
UWBM 118024	A	33		12
UWBM 118024	A	28		20
UWBM 118024	A	19		5
UWBM 118024	A			5
UWBM 118024	A			10
UWBM 118024	A			5
UWBM 118024	A			5
UWBM 118024	A			14
UWBM 118024	A			16
UWBM 118024	A			5
UWBM 118024	A			20
UWBM 118024	A			5
UWBM 118024	A			5
UWBM 118024	A			5
UWBM 118024	A			13
UWBM 118024	A			4
UWBM 118024	A			12
UWBM 118024	A			5
UWBM 118024	A			15
UWBM 118024	A			14
UWBM 118024	A			7
UWBM 118024	A			12
UWBM 118024	A			6
UWBM 118024	A			7
UWBM 118024	A			12
UWBM 118024	A			9
UWBM 118024	A			11
UWBM 118024	A			12
UWBM 118024	A			14
UWBM 118024	A			17
UWBM 118024	A			5
UWBM 118024	A			11
UWBM 118024	A			6
UWBM 118024	A			12
UWBM 118024	A			8
UWBM 118024	A			12
UWBM 118024	A			6
UWBM 118024	A			3
UWBM 118024	A			17
UWBM 118024	A			4
UWBM 118024	A			13
UWBM 118024	A			10
UWBM 118024	A			9
UWBM 118024	A			11
UWBM 118024	A			13
UWBM 118025	A	100		23
UWBM 118025	A	126	398	17
UWBM 118025	A	56	487	33
UWBM 118025	A	103	185	7
UWBM 118025	A	89	266	20
UWBM 118025	A	138	49	19
UWBM 118025	A	158	100	10
UWBM 118025	A	66	666	21
UWBM 118025	A	90	388	25
UWBM 118025	A	66	145	22
UWBM 118025	A	54	84	20
UWBM 118025	A	92	149	55
UWBM 118025	A	58	59	10
UWBM 118025	A	136	59	38
UWBM 118025	A	68	149
UWBM 118025	A	49	185
UWBM 118025	A	47	148
UWBM 118025	A	52	104
UWBM 118025	A	23	181
UWBM 118025	A	30	174
UWBM 118025	A	59	30
UWBM 118025	A	26	22
UWBM 118025	A	41	285
UWBM 118025	A	27	133
UWBM 118025	A	45	30
UWBM 118025	A	66	119
UWBM 118025	A	34	536
UWBM 118025	A	41	59
UWBM 118025	A	48	41
UWBM 118025	A	56	192
UWBM 118025	A	32	83
UWBM 118025	A	22	247
UWBM 118025	A	45	665
UWBM 118025	A	45	64
UWBM 118025	A	38	66
UWBM 118025	A	30	169
UWBM 118025	A
UWBM 118025	A
UWBM 118025	A
UWBM 118025	A
UWBM 118025	A
UWBM 118025	A
UWBM 118025	A
UWBM 118025	A
UWBM 118025	A
LACM-DI 8098/160746	A	50	30	22
LACM-DI 8098/160746	A	27	63	22.2
LACM-DI 8098/160746	A	63	57	22.3
LACM-DI 8098/160746	A	70	37	22
LACM-DI 8098/160746	A	58	25	20
LACM-DI 8098/160746	A	50	30	22
LACM-DI 8098/160746	A	20	48
LACM-DI 8098/160746	A	22	70
LACM-DI 8098/160746	A	25	35
LACM-DI 8098/160746	A	25	305
LACM-DI 8098/160746	A	23	27
LACM-DI 8098/160746	A	40	60
LACM-DI 8098/160746	A	20	100
LACM-DI 8098/160746	A	10	60
LACM-DI 8098/160746	A	40	38
LACM-DI 8098/160746	A	49	128
LACM-DI 8098/160746	A	35	90
LACM-DI 8098/160746	A	55	38
LACM-DI 8098/160746	A	37
UWBM 118022	A	35	119	15
UWBM 118022	A	29	446	48
UWBM 118022	A	36	68	14
UWBM 118022	A	49	30	23
UWBM 118022	A	31	213	14
UWBM 118022	A	52	54	16
UWBM 118022	A	52	78	35
UWBM 118022	A	47	223	33
UWBM 118022	A	43	30	28
UWBM 118022	A	43	81	27
UWBM 118022	A	58	30	25
UWBM 118022	A	54	147	25
UWBM 118022	A	38	84	12
UWBM 118022	A	76	30	22
UWBM 118022	A	63	81	18
UWBM 118022	A	32	120	26
UWBM 118022	A	32	30	29
UWBM 118022	A	37	120	17
UWBM 118022	A	68	57	18
UWBM 118022	A	38	30	25
UWBM 118022	A	67	35	35
UWBM 118022	A	19	666	17
UWBM 118022	A	77	48	25
UWBM 118022	A	56	276	14
UWBM 118022	A	26	54	15
UWBM 118022	A	23	30	14
UWBM 118022	A	43	30	20
UWBM 118022	A	47	98	13
UWBM 118022	A	47	63	15
UWBM 118022	A	19	140	13
UWBM 118022	A	38	82	23
UWBM 118022	A	49	84	9
UWBM 118022	A	28	47	15
UWBM 118022	A	35	97	4
UWBM 118022	A	32	68	31
UWBM 118022	A	26	30	7
UWBM 118022	A	28	96	20
UWBM 118022	A	51	77	20
UWBM 118022	A	41	288	15
UWBM 118022	A	41	71	23
UWBM 118022	A	45	64	8
UWBM 118022	A			24
UWBM 118022	A			26
UWBM 118022	A			22
UWBM 118022	A			32
UWBM 118022	A			32
UWBM 118022	A			23
UWBM 118022	A			40
UWBM 118022	A			28
UWBM 118022	A			25
UWBM 118022	A			42
UWBM 118022	A			26
UWBM 118022	A			27
UWBM 118022	A			25
UWBM 118022	A			26
UWBM 118022	A			11
UWBM 118022	A			4
UWBM 118022	A			21
UWBM 118022	A			20
UWBM 118022	A			44
UWBM 118022	A			0
UWBM 118022	A			29
UWBM 118022	A			20
UWBM 118022	A			7
UWBM 118022	A			20
UWBM 118022	A			13
UWBM 118022	A			17
UWBM 118022	A			15
UWBM 118022	A			15
UWBM 118022	A
UWBM 118022	A
UWBM 118022	A
UWBM 118022	A
UWBM 118022	A
UWBM 118022	A
UWBM 118022	A
UWBM 118022	A
UWBM 118022	A
UWBM 118022	A
UWBM 118022	A
UWBM 118022	A
UWBM 118022	A
UWBM 118022	A
UWBM 118022	A
UWBM 118022	A
UWBM 118022	A
UWBM 118022	A
UWBM 118022	A
UWBM 118022	A
UWBM 118022	A
UWBM 118022	A
UWBM 118022	A
UWBM 118022	A
UWBM 118022	A
UWBM 118022	A
UWBM 118022	A
UWBM 118022	A
UWBM 118022	A
UWBM 118022	A
UWBM 109750	A	21	6	7
UWBM 109750	A	11	211	8
UWBM 109750	A	17	60	9
UWBM 109750	A	50		8
UWBM 109750	A			8
UWBM 109750	A			4
UWBM 109750	A			10
UWBM 109750	A			13
UWBM 109750	A			9
UWBM 109750	A			13
UWBM 109750	A			15
UWBM 109750	A			9
UWBM 109750	A			4
UWBM 109750	A			23
UWBM 109750	A			16
UWBM 109750	A			9
UWBM 109750	A			8
UWBM 109750	A			8
UWBM 109750	A			6
UWBM 109750	A			7
UWBM 109750	A			15
UWBM 109750	A			9
UWBM 109750	A			16
UWBM 109750	A			9
UWBM 109750	A			8
UWBM 118028	SA	22	313	25
UWBM 118028	SA	15	118	14
UWBM 118028	SA	36	137	15
UWBM 118028	SA	56	297	29
UWBM 118028	SA	36	439	6
UWBM 118028	SA	25	37	44
UWBM 118028	SA	15	23	11
UWBM 118028	SA	19	87	30
UWBM 118028	SA	37	19	35
UWBM 118028	SA	30	43	29
UWBM 118028	SA	32	77	18
UWBM 118028	SA	10	42	32
UWBM 118028	SA	22	45	15
UWBM 118028	SA	14	190	15
UWBM 118028	SA	14	15	15
UWBM 118028	SA	14	280	19
UWBM 118028	SA	26	400	6
UWBM 118028	SA	25	97	20
UWBM 118028	SA	17	173	45
UWBM 118028	SA	24	37	25
UWBM 118028	SA			7
UWBM 118028	SA			45
UWBM 118028	SA			30
UWBM 118028	SA			20
UWBM 118027	SA	25	529	40
UWBM 118027	SA	22	58	5
UWBM 118027	SA	17	107	3
UWBM 118027	SA	11	425	12
UWBM 118027	SA	19	161	9
UWBM 118027	SA	13	20	18
UWBM 118027	SA	25	28	10
UWBM 118027	SA	26	12	15
UWBM 118027	SA	14	366	8
UWBM 118027	SA	19	17	5
UWBM 118027	SA	14	49	29
UWBM 118027	SA	15	8	11
UWBM 118027	SA	17	94	41
UWBM 118027	SA	26	40	3
UWBM 118027	SA	39	2285	11
UWBM 118027	SA	36	1902	24
UWBM 118027	SA	33	720	11
UWBM 118027	SA	33	96	15
UWBM 118027	SA	42	671	25
UWBM 118027	SA			8
UWBM 118027	SA			4
UWBM 118027	SA			14
UWBM 118027	SA			26
UWBM 118027	SA			5
UWBM 118027	SA			7
UWBM 118027	SA			10
UWBM 118027	SA			27
UWBM 118027	SA			14
UWBM 118027	SA			10
UWBM 118027	SA			35
UWBM 118027	SA			15
UWBM 118027	SA			27
UWBM 118027	SA			18
UWBM 118027	SA			10
UWBM 118027	SA			25
UWBM 118027	SA			15
UWBM 118027	SA			15
UWBM 118027	SA			24
UWBM 118027	SA			6
UWBM 118027	SA			10
UWBM 118027	SA			7
UWBM 118027	SA			28
UWBM 118027	SA			15
UWBM 118027	SA			15
UWBM 118027	SA			20
UWBM 118027	SA			13
UWBM 118027	SA			17
UWBM 118027	SA			13
UWBM 118027	SA			17
UWBM 118027	SA			9
UWBM 118027	SA			4
UWBM 118027	SA			37
UWBM 118027	SA			5
UWBM 118027	SA			15
UWBM 118027	SA			30
UWBM 118027	SA			5
UWBM 118027	SA			18
UWBM 118027	SA			32
UWBM 118027	SA			21
UWBM 118027	SA			10
UWBM 118027	SA			18
UWBM 118027	SA			16
UWBM 118027	SA			18
UWBM 118027	SA			5
UWBM 118027	SA			13
UWBM 118027	SA			12
UWBM 118027	SA			8
UWBM 118027	SA			14
UWBM 118027	SA			10
UWBM 118027	SA			10
UWBM 118027	SA			7
UWBM 118027	SA			33
UWBM 118027	SA			8
UWBM 118027	SA			8
UWBM 118027	SA			24
UWBM 118027	SA			15
UWBM 118027	SA			15
UWBM 118027	SA			21
UWBM 118027	SA			19
UWBM 118027	SA			10
UWBM 118027	SA			14
UWBM 118027	SA			16
UWBM 118027	SA			10
UWBM 118027	SA			20
UWBM 118027	SA			30
UWBM 118027	SA			8
UWBM 118027	SA			11
UWBM 118027	SA			29
UWBM 118027	SA			14
UWBM 118027	SA			7
UWBM 118027	SA			26
UWBM 118027	SA			9
UWBM 118027	SA			13
UWBM 118027	SA			4
UWBM 118027	SA			24
UWBM 118027	SA			5
UWBM 118027	SA			3
UWBM 118027	SA			17
UWBM 118027	SA			25
UWBM 118027	SA			15
UWBM 118027	SA			7
UWBM 118027	SA			5
UWBM 118027	SA			23
UWBM 118027	SA			22
UWBM 118027	SA			5
UWBM 118027	SA			23
UWBM 118027	SA			5
UWBM 118027	SA			18
UWBM 118027	SA			3
SAM-PK-K011603	SA	17	58	21
SAM-PK-K011603	SA	47	151	51
SAM-PK-K011603	SA	59	69	24
SAM-PK-K011603	SA	41	257	28
SAM-PK-K011603	SA	24	54	50
SAM-PK-K011603	SA	24	134	35
SAM-PK-K011603	SA			15
SAM-PK-K011603	SA			40
SAM-PK-K011603	SA			40
SAM-PK-K011603	SA			20
SAM-PK-K011603	SA			19
SAM-PK-K011603	SA			16
SAM-PK-K011603	SA			15
SAM-PK-K011603	SA			18
SAM-PK-K011603	SA			12
SAM-PK-K011603	SA			16
SAM-PK-K011603	SA			24
SAM-PK-K011603	SA			20
SAM-PK-K011603	SA			23
SAM-PK-K011603	SA			13
SAM-PK-K011603	SA			7
SAM-PK-K011603	SA			18
SAM-PK-K011603	SA			12
SAM-PK-K011603	SA			16
SAM-PK-K011603	SA			23
SAM-PK-K011603	SA			9
SAM-PK-K011603	SA			25
SAM-PK-K011603	SA			27
SAM-PK-K011603	SA			11
SAM-PK-K011603	SA			41
SAM-PK-K011603	SA			17
SAM-PK-K011603	SA			14
SAM-PK-K011603	SA			11
SAM-PK-K011603	SA			14
SAM-PK-K011603	SA			6
SAM-PK-K011603	SA			22
SAM-PK-K011603	SA			20
SAM-PK-K011603	SA			13
SAM-PK-K011603	SA			13
SAM-PK-K011603	SA			61
SAM-PK-K011603	SA			24
SAM-PK-K011603	SA			52
SAM-PK-K011603	SA			34
SAM-PK-K011603	SA			8
SAM-PK-K011603	SA			22
SAM-PK-K011603	SA			11
SAM-PK-K011603	SA			26
SAM-PK-K011603	SA			34
SAM-PK-K011603	SA			23
SAM-PK-K011603	SA			17
SAM-PK-K011603	SA			39
SAM-PK-K011603	SA			9
SAM-PK-K011603	SA			15
SAM-PK-K011603	SA			17
SAM-PK-K011603	SA			12
SAM-PK-K011603	SA			21
SAM-PK-K011603	SA			9
SAM-PK-K011603	SA			18
SAM-PK-K011603	SA			18
SAM-PK-K011603	SA			8
SAM-PK-K011603	SA			18
SAM-PK-K011603	SA			16
SAM-PK-K011603	SA			11
SAM-PK-K011603	SA			15
SAM-PK-K011603	SA			10
SAM-PK-K011603	SA			11
SAM-PK-K011603	SA			14
SAM-PK-K011603	SA			11
SAM-PK-K011603	SA			12
SAM-PK-K011603	SA			18
SAM-PK-K011603	SA			7
SAM-PK-K011603	SA			7
SAM-PK-K011603	SA			7
SAM-PK-K011603	SA			8
SAM-PK-K011603	SA			7
SAM-PK-K011603	SA			8
SAM-PK-K011603	SA			5
SAM-PK-K011603	SA			9
SAM-PK-K011603	SA			13
SAM-PK-K011603	SA			8
SAM-PK-K011603	SA			9
SAM-PK-K011603	SA			8
SAM-PK-K011603	SA			12
SAM-PK-K011603	SA			2
SAM-PK-K011603	SA			10
SAM-PK-K011603	SA			16
SAM-PK-K011603	SA			7
SAM-PK-K011603	SA			7
SAM-PK-K011603	SA			9
SAM-PK-K011603	SA			6
SAM-PK-K011603	SA			9
SAM-PK-K011603	SA			15
SAM-PK-K011603	SA			7
SAM-PK-K011603	SA			5
SAM-PK-K011603	SA			8
SAM-PK-K011603	SA			7
SAM-PK-K011603	SA			12
SAM-PK-K011603	SA			12
SAM-PK-K011603	SA			6
SAM-PK-K011603	SA			10
SAM-PK-K011603	SA			4
SAM-PK-K011603	SA			9
SAM-PK-K011603	SA			8
SAM-PK-K011603	SA			12
SAM-PK-K011603	SA			14
SAM-PK-K011603	SA			4
SAM-PK-K011603	SA			11
SAM-PK-K011603	SA			13
SAM-PK-K011603	SA			8
SAM-PK-K011603	SA			11
SAM-PK-K011603	SA			14
SAM-PK-K011603	SA			13
SAM-PK-K011603	SA			11
SAM-PK-K011603	SA			14
SAM-PK-K011603	SA			12
SAM-PK-K011603	SA			7
SAM-PK-K011603	SA			10
SAM-PK-K011603	SA			9
SAM-PK-K011603	SA			7
SAM-PK-K011603	SA			10
SAM-PK-K011603	SA			8
SAM-PK-K011603	SA			6
SAM-PK-K011603	SA			6
SAM-PK-K011603	SA			6
SAM-PK-K011603	SA			6
SAM-PK-K011603	SA			5
SAM-PK-K011603	SA			20
SAM-PK-K011603	SA			1
SAM-PK-K011603	SA			9
SAM-PK-K011603	SA			11
SAM-PK-K011603	SA			6
SAM-PK-K011603	SA			8
SAM-PK-K011603	SA			8
SAM-PK-K011603	SA			9
SAM-PK-K011603	SA			7
SAM-PK-K011603	SA			8
SAM-PK-K011603	SA			10
SAM-PK-K011603	SA			10
SAM-PK-K011603	SA			8
SAM-PK-K011603	SA			6
SAM-PK-K011603	SA			10
UWBM 118026	SA	12		4
UWBM 118026	SA	12	69	15
UWBM 118026	SA	22	37	10
UWBM 118026	SA	19	382	4
UWBM 118026	SA	18	27	15
UWBM 118026	SA	15	235	13
UWBM 118026	SA	15	700	12
UWBM 118026	SA	14	321	25
UWBM 118026	SA			21
UWBM 118026	SA			6
UWBM 118026	SA			7
UWBM 118026	SA			18
UWBM 118026	SA			10
UWBM 118026	SA			15
UWBM 118026	SA			8
UWBM 118026	SA			7
UWBM 118026	SA			10
UWBM 118026	SA			4
UWBM 118026	SA			24
UWBM 118026	SA			25
UWBM 118026	SA			17
UWBM 118026	SA			17
UWBM 118026	SA			12
UWBM 118026	SA			18
UWBM 118026	SA			11
UWBM 118026	SA			22
UWBM 118026	SA			4
UWBM 118026	SA			19
UWBM 118026	SA			10
UWBM 118026	SA			18
UWBM 118026	SA			4
UWBM 118026	SA			27
UWBM 118026	SA			10
UWBM 118026	SA			12
UWBM 118026	SA			33
UWBM 118026	SA			11
UWBM 118026	SA			18
UWBM 118026	SA			8
UWBM 118026	SA			12
UWBM 118026	SA			16
UWBM 118026	SA			26
UWBM 118026	SA			8
UWBM 118026	SA			17
UWBM 118026	SA			20
UWBM 118026	SA			8
UWBM 118026	SA			3
UWBM 118026	SA			16
UWBM 118026	SA			14
UWBM 118026	SA			6
UWBM 118026	SA			16
UWBM 118026	SA			9
UWBM 118026	SA			9
UWBM 118026	SA			16

## Sheet: ANT Stress Mark Transect Data
NOTE: 0 values denote periods of regular growth without stress markers
LACM-DI 8115/160747			LACM-DI 8098/160746			UWBM 109750			UWBM 118022			UWBM 118024			UWBM 118025
Thickness of Stress Line (um)	Distance Between Stress Lines (um)	Distance from Pulp Cavity (um)	Thickness of Stress Line (um)	Distance Between Stress Lines (um)	Distance from Pulp Cavity (um)	Thickness of Stress Line (um)	Distance Between Stress Lines (um)	Distance from Pulp Cavity (um)	Thickness of Stress Line (um)	Distance Between Stress Lines (um)	Distance from Pulp Cavity (um)	Thickness of Stress Line (um)	Distance Between Stress Lines (um)	Distance from Pulp Cavity (um)	Thickness of Stress Line (um)	Distance Between Stress Lines (um)	Distance from Pulp Cavity (um)
0		0	0		0	0		0	0		0	0		0	0		0
15		20	0		290	0		47	0		118	0		11	0		171
18	27	47	50		291	21		48	35	119	119	23		12	100	172	172
12	25	52	27	30	321	11	6	54	0		120	19	10	22	0		173
0		53	63	63	384	0		55	0		565	15	31	53	0		569
0		99	0		385	0		264	29	446	566	24	16	69	126	398	570
17	48	100	0		440	17	211	265	0		567	30	23	92	0		571
0		101	70	57	441	0		266	0		97	0		91	0		1056
0		181	0		442	0		324	36	68	98	0		130	56	487	1057
31	82	182	0		477	50	60	325	49	30	128	22	39	131	0		1058
24	18	200	58	37	478	0		326	0		129	0		132	0		1241
34	27	227	50	25	503	0		588	0		341	0		218	103	185	1242
0		228	20	30	533				31	213	342	18	88	219	0		1243
0		298	0		534				0		343	0		220	0		1507
32	72	299	0		580				0		396	0		434	89	266	1508
11	28	327	22	48	581				52	54	397	21	216	435	0		1509
10	14	341	0		582				0		398	0		436	0		1556
10	25	366	0		650				0		475	0		607	138	49	1557
10	15	381	25	70	651				52	78	476	14	173	608	0		1558
11	18	399	0		652				0		477	13	14	622	0		1656
6	26	425	0		685				0		698	29	14	636	158	100	1657
23	4	429	25	35	686				47	223	699	0		637	0		1658
3	26	455	0		687				43	30	729	0		1079	0		2322
6	21	476	0		990				0		730	29	444	1080	66	666	2323
3	19	495	23	305	991				0		809	0		1081	0		2324
7	14	509	40	27	1018				43	81	810	0		1253	0		2710
10	8	517	0		1019				58	30	840	11	174	1254	90	388	2711
30	10	527	0		1077				0		841	0		1255	0		2712
36	24	551	20	60	1078				0		987	0		1409	0		2855
10	10	561	0		1079				54	147	988	23	156	1410	66	145	2856
20	18	579	0		1177				0		989	46	26	1436	0		2857
12	15	594	10	100	1178				0		1071	0		1437	0		2939
18	2	596	0		1179				38	84	1072	0		1477	54	84	2940
0		597	0		1237				76	30	1102	19	42	1478	0		2941
0		625	40	60	1238				0		1103	0		1479	0		3088
17	30	626	0		1239				0		1183	0		2274	92	149	3089
0		627	0		1275				63	81	1184	22	797	2275	0		3090
0		657	49	38	1276				0		1185	0		2276	0		3147
3	32	658	0		1277				0		1303	0		2328	58	59	3148
5	21	679	0		1403				32	120	1304	25	54	2329	0		3149
14	7	686	35	128	1404				32	30	1334	0		2340	0		3206
2	6	692	0		1405				0		1335	0		2361	136	59	3207
15	18	710	0		1493				0		1454	13	33	2362	0		3208
2	15	725	55	90	1494				37	120	1455	0		2363	0		3355
11	17	742	0		1495				0		1456	0		2491	68	149	3356
5	5	747	0		1531				0		1511	25	130	2492	0		3357
6	10	757	37	38	1532				68	57	1512	21	28	2520	0		3540
9	12	769	0		1533				38	30	1542	0		2521	49	185	3541
8	11	780	0		1665				0		1543	0		2622	0		3542
7	12	792							0		1577	21	103	2623	0		3688
13	9	801							67	35	1578	0		2624	47	148	3689
15	3	804							0		1579	0		2873	0		3690
0		805							0		2244	29	251	2874	0		3792
0		834							19	666	2245	0		2875	52	104	3793
10	31	835							0		2246	0		2910	0		3794
39	10	845							0		2293	27	37	2911	0		3973
34	12	857							77	48	2294	0		2912	23	181	3974
30	23	880							0		2295	0		3311	0		3975
31	12	892							0		2570	25	401	3312	0		4147
32	25	917							56	276	2571	36	25	3337	30	174	4148
0		918							0		2572	38	30	3367	59	30	4178
0		956							0		2624	0		3368	26	22	4200
41	40	957							26	54	2625	0		3427	0		4201
0		958							23	30	2655	40	61	3428	0		4484
0		1026							43	30	2685	0		3429	41	285	4485
30	70	1027							0		2686	0		3645	0		4486
32	20	1047							0		2783	32	218	3646	0		4617
0		1048							47	98	2784	0		3647	27	133	4618
0		2000							0		2785	0		3716	45	30	4648
									0		2847	51	71	3717	0		4649
									47	63	2848	0		3718	0		4766
									0		2849	0		4340	66	119	4767
									0		2988	37	624	4341	0		4768
									19	140	2989	0		4342	0		5302
									0		2990	0		4557	34	536	5303
									0		3071	22	217	4558	0		5304
									38	82	3072	19	22	4580	0		5361
									0		3073	0		4581	41	59	5362
									0		3156	0		4632	0		5363
									49	84	3157	43	53	4633	0		5402
									0		3158	0		4634	48	41	5403
									0		3204	0		4735	0		5404
									28	47	3205	24	103	4736	0		5594
									0		3206	44	23	4759	56	192	5595
									0		3302	0		4760	0		5596
									35	97	3303	0		4804	0		5677
									0		3304	33	46	4805	32	83	5678
									0		3370	0		4806	0		5679
									32	68	3371	0		4931	0		5924
									26	30	3401	0		4932	22	247	5925
									0		3402				0		5926
									0		3497				0		6589
									28	96	3498				45	665	6590
									0		3499				0		6591
									0		3575				0		6653
									51	77	3576				45	64	6654
									0		3577				0		6655
									0		3864				0		6719
									41	288	3865				38	66	6720
									0		3866				0		6721
									0		3936				0		6888
									41	71	3937				30	169	6889
									0		3938				0		5890
									0		4000				0		7157
									45	64	4001
									0		4002
									0		4614

## Sheet: SA Stress Mark Transect Data
NOTE: 0 values denote periods of regular growth without stress markers
UWBM 118027			UWBM 118028			SAM-PK-K011603			UWBM 118026
Thickness of Stress Line (um)	Distance Between Stress Lines (um)	Distance from Pulp Cavity (um)	Thickness of Stress Line (um)	Distance Between Stress Lines (um)	Distance from Pulp Cavity (um)	Thickness of Stress Line (um)	Distance Between Stress Lines (um)	Distance from Pulp Cavity (um)	Thickness of Stress Line (um)	Distance Between Stress Lines (um)	Distance from Pulp Cavity (um)
0		0	0		0	0		0	0		0
0		528	0		624	0		57	0		254
25		529	22	313	625	17		58	12	255	255
0		530	0		626	0		59	0		256
0		586	0		741	0		208	0		323
22	58	587	15	118	742	47	0	209	12	69	324
0		588	0		743	0		210	0		325
0		693	0		878	0		277	0		360
17	107	694	36	137	879	59	69	278	22	37	361
0		695	0		880	0		279	0		362
0		1118	0		1174	0		534	0		742
11	425	1119	56	297	1175	41	257	535	19	382	743
0		1120	0		1176	0		536	18	27	770
0		1279	0		1613	0		588	0		771
19	161	1280	36	439	1614	24	54	589	0		1004
0		1281	0		1615	0		590	15	235	1005
0		1299	0		1650	0		722	0		1006
13	20	1300	25	37	1651	24	134	723	0		1704
25	28	1328	0		1652	0		724	15	700	1705
26	12	1340	0		1673	0		2671	0		1706
0		1341	15	23	1674				0		2025
0		1705	0		1675				14	321	2026
14	366	1706	0		1759				0		2027
19	17	1723	19	87	1760				0		3193
0		1724	37	19	1779
0		1772	0		1780
14	49	1773	0		1821
15	8	1781	30	43	1822
0		1782	0		1823
0		1875	0		1898
17	94	1876	32	77	1899
0		1877	0		1900
0		1916	0		1940
26	40	1917	10	42	1941
0		1918	0		1942
0		4202	0		1985
39	2285	4203	22	45	1986
0		4204	0		1987
0		6105	0		2174
36	1902	6106	14	190	2175
0		6107	14	15	2190
0		6825	0		2191
33	720	6826	0		2469
0		6827	14	280	2470
0		6921	0		2471
33	96	6922	0		2869
0		6923	26	400	2870
0		7592	0		2871
42	671	7593	0		2966
0		7594	25	97	2967
0		8936	0		2968
			0		3138
			17	173	3139
			0		3140
			0		3175
			24	37	3176
